# Supplementary material for: Preclinical Evaluation of the GRPR-Targeting Antagonist RM26 Conjugated to the Albumin-Binding Domain for GRPR-Targeting Therapy of Cancer
Source: Pharmaceutics. 2020 Oct 16;12(10):977. doi: 10.3390/pharmaceutics12100977 (PMC7594083; doi:10.3390/pharmaceutics12100977)
Supplement: Supplementary file 1 [file pharmaceutics-12-00977-s001.zip]

Archive with 1 entries (1 files):
- pharmaceutics-965072-supplementary.docx
